# Supplementary material for: Comparative expression analysis of sucrose phosphate synthase gene family in a low and high sucrose Pakistani sugarcane cultivars
Source: PeerJ. 2023 Sep 12;11:e15832. doi: 10.7717/peerj.15832 (PMC10503496; doi:10.7717/peerj.15832)
Supplement: Supplemental Information 6 [file peerj-11-15832-s006.xlsx]

## Sheet: Sheet5
	CPF251				CPF252
	SPS1	SPS2	SPS3	SPS4	SPS1	SPS2	SPS3	SPS4
L	4.2095	3.45384	5.46743	4.2937	7.07662	4.58842	6.0207	6.92139
TI	2.588	3.07971	3.17813	3.5468	5.45711	2.57571	4.645	5.354
BI	1.78706	0.732	0.921842	2.5445	1.8347	0.612	3.7055	3.39339
	0.995806	0.156758	0.15584	0.0377663	0.0920798	0.406999	0.204131	0.038
	0.429729	0.27322	0.554893	0.247041	0.24884	0.700165	0.237168	0.247646
	0.08536	0.401106	0.107422	0.145005	0.0577568	0.0404127	0.0234488	0.145021
